# Supplementary material for: Distribution dynamics and urbanization-related factors of Hantaan and Seoul virus infections in China between 2001 and 2020: A machine learning modelling analysis
Source: Heliyon. 2024 Oct 29;10(21):e39852. doi: 10.1016/j.heliyon.2024.e39852 (PMC11566693; doi:10.1016/j.heliyon.2024.e39852)
Supplement: Multimedia component 2 [file mmc2.zip › code.R]

for(prd in 2:3){
#第一阶段----
data_inc1 <- data_inc %>% filter(period==prd,case>0)
code_yin <- data_md$dashicode[!data_md$dashicode %in% data_inc1$dashicode.x&data_md$period==prd]

data <- data_md %>% dplyr::filter(period==prd,
                                  dashicode %in% data_hfrs$dashicode[data_hfrs$period==prd]|
                                    dashicode %in% code_yin) %>%
  dplyr::select(dashicode,h_1,h_2,contains(var$v))
data$h_1 <- ifelse(data$h_1>0,1,0)
data$h_2 <- ifelse(data$h_2>0,1,0)

t_two <- c()
df_pred <- data_md[data_md$period==prd,] %>% mutate(h_1=ifelse(h_1>0,1,0),h_2=ifelse(h_2>0,1,0))
for(h in 1:2){
  params<-list(eta=0.005,max_depth=6,subsample=0.75,
               objective = "reg:logistic",eval_metric = "auc")
  data1_1 <- data %>% filter(get(str_c('h_',h))==1)
  data1_0 <- data %>% filter(get(str_c('h_',h))==0)
  inf_t<-NULL
  for(i in 1:10){
    set.seed(i+1234);tt1<-sample(1:nrow(data1_1),round(0.75*nrow(data1_1)))
    set.seed(i+1234);tt0<-sample(1:nrow(data1_0),round(0.75*nrow(data1_0)))
    dtrain<-rbind(data1_1[tt1,],data1_0[tt0,]);dtest<-rbind(data1_1[-tt1,],data1_0[-tt0,])
    x_train<-xgb.DMatrix(as.matrix(dtrain[-c(1:3)]),label=as.matrix(dtrain[h+1]))
    x_test<-xgb.DMatrix(as.matrix(dtest[-c(1:3)]),label=as.matrix(dtest[h+1]))
    watchlist<-list(train=x_train,eval=x_test)
    set.seed(i+1234)
    bst_cv <- xgb.cv(params = params,data=x_train,watchlist = watchlist,verbose = 1,nfold = 5,nround = 100,
                     early_stopping_rounds = 10)
    bst<-xgb.train(params = params,data=x_train,nrounds =100,watchlist = watchlist,verbose = 1,
                   early_stopping_rounds = 10)
    inf<-xgb.importance(model=bst)
    if(is.null(inf_t)) inf_t<-inf[,1:2] else inf_t<-full_join(inf_t,inf[,1:2],by='Feature')
  }
  inf_t$Gain<-apply(inf_t[,2:11],1,mean,na.rm=T)
  var_inf<-inf_t$Feature[inf_t$Gain>=0&!is.na(inf_t$Gain)]
  s_var[str_c('prd',prd,'h',h)] <- ifelse(s_var$all %in% var_inf,1,0)
  #100???
  df_f<-data[c(str_c('h_',h),var_inf)]
  x_pred<-xgb.DMatrix(as.matrix(df_pred[var_inf]),
                      label=as.matrix(df_pred[h]))
  x_pred_roc <- xgb.DMatrix(as.matrix(df_f[var_inf]),
                            label=as.matrix(df_f[h]))
  df_f1<-df_f %>%
    filter(get(str_c('h_',h))==1)
  df_f0<-df_f%>%
    filter(get(str_c('h_',h))==0)
  
  inf_f<-NULL
  auc_train<-c();auc_test<-c()
  bst_list<-list();pred_f<-df_pred[str_c('h_',h)]
  pred_f_roc <- df_f[str_c('h_',h)]
  t_all <- c();b_all <- 0
  for(i in 1:100){
    set.seed(i+1234);tt1<-sample(1:nrow(df_f1),round(0.75*nrow(df_f1)))
    set.seed(i+1234);tt0<-sample(1:nrow(df_f0),round(0.75*nrow(df_f0)))
    dtrain<-rbind(df_f1[tt1,],df_f0[tt0,]);dtest<-rbind(df_f1[-tt1,],df_f0[-tt0,])
    x_train<-xgb.DMatrix(as.matrix(dtrain[-1]),label=as.matrix(dtrain[1]))
    x_test<-xgb.DMatrix(as.matrix(dtest[-1]),label=as.matrix(dtest[1]))
    watchlist<-list(train=x_train,eval=x_test)
    set.seed(i+12345)
    bst_cv <- xgb.cv(params = params,data=x_train,watchlist = watchlist,verbose = 1,nfold = 5,nround = 100,
                     early_stopping_rounds = 10)
    
    bst<-xgb.train(params = params,data=x_train,nrounds = bst_cv$best_iteration,watchlist = watchlist,verbose = 1)
    bst_list[[i]]<-bst
    ###贡献???
    inf<-xgb.importance(model=bst)
    if(is.null(inf_f)) inf_f<-inf[,1:2] else inf_f<-full_join(inf_f,inf[,1:2],by='Feature')
    ###auc
    auc_train<-c(auc_train,as.numeric(bst$evaluation_log[nrow(bst$evaluation_log),2]))
    auc_test<-c(auc_test,as.numeric(bst$evaluation_log[nrow(bst$evaluation_log),3]))
    data_auc[data_auc$prd==prd&data_auc$h==h,str_c('auc_',i)] <- as.numeric(bst$evaluation_log[nrow(bst$evaluation_log),3])
    ###预测
    pred<-predict(bst,newdata = x_pred)
    pred_f<-cbind(pred_f,pred)
    pred_roc <- predict(bst,newdata = x_pred_roc)
    pred_f_roc<-cbind(pred_f_roc,pred_roc)
    #截断???
    df_roc<-prediction(pred_roc,as.integer(pred_f_roc[,str_c('h_',h)]))
    # tt<-performance(df_roc,'f')
    # t<-mean(tt@x.values[[1]][tt@y.values[[1]]==max(tt@y.values[[1]],na.rm = T)],na.rm=T)
    tt<-performance(df_roc,measure="sens", x.measure="spec")
    t<-mean(tt@alpha.values[[1]][(tt@y.values[[1]]+tt@x.values[[1]])==max(tt@y.values[[1]]+tt@x.values[[1]],na.rm = T)],na.rm=T)
    b <- as.numeric(pred>t)
    b_all <- b_all+b
    t_all <- c(t_all,t)
  }
  t_two <- c(t_two,mean(t_all))
  pred_f$mean<-apply(pred_f[,2:101],1,mean,na.rm=T)
  df_pred[str_c('h_',h)] <- pred_f$mean
  inf_f$mean<-apply(inf_f[,c(2:101)],1,mean,na.rm=T)
  inf_all <- left_join(inf_all,inf_f[,c('Feature','mean')],by=c('var'='Feature'));names(inf_all)[ncol(inf_all)] <- str_c('阶段',prd,'h_',h,'贡献度')
}
data_logistic <- df_pred

data_logistic[data_logistic$code>610000&data_logistic$code<620000,]
t_two

####泊松分布----------------####
###stage2,这是自己写的，贝叶斯调参的过程

df_pred <- df_pred %>% mutate(typeh1=ifelse(h_1>t_two[1],1,0),typeh2=ifelse(h_2>t_two[2],1,0)) %>% mutate(type1=ifelse(typeh1==0&typeh2==0,NA,
                                                                                                                       ifelse(typeh1==1&typeh2==0,1,
                                                                                                                              ifelse(typeh1==0&typeh2==1,2,3))))

ppre <- df_pred %>%  filter(type1==3)
data <- data_md %>% filter(period==prd) %>% dplyr::select(dashicode,h_1,h_2,contains(var$v))
data$ratio <- data$h_1/(data$h_1+data$h_2)
data$ratio[is.na(data$ratio)] <- 0
#data$ratio <- data$ratio/2
data8 <- data %>% filter(dashicode %in% ppre$dashicode)%>% mutate(total=h_1+h_2)#一阶段模型中的混合区域
data1_1 <- filter(data,h_1>0 | h_2>0)
data1_1 <- data1_1 %>% mutate(total=h_1+h_2)
#data1_0 <- filter(data,!dashicode%in%data_yes$dashicode)
set.seed(266);tt<-sample(1:nrow(data1_1),round(0.75*nrow(data1_1)))
dtrain<-data1_1[tt,];dtest<-data1_1[-tt,]
x_train<-xgb.DMatrix(as.matrix(dtrain[-c(1:3,28,29)]),label=as.matrix(dtrain$h_1))
setinfo(x_train,"base_margin", dtrain %>% pull(total) %>% log() )

pars <- list(
  gamma = 1,
  max_depth = 7,
  min_child_weight = 2,
  subsample = 0.8
)

scoring_function <- function(
    gamma, max_depth, min_child_weight, subsample) {
  
  pars <- list(
    gamma = gamma,
    max_depth = max_depth,
    min_child_weight = min_child_weight,
    subsample = subsample
  )
  xgbcv <- xgb.cv(
    params = pars,
    data = x_train,
    eta = 0.005,
    nfold = 5,
    booster = "gbtree",
    objective = "reg:tweedie",
    #eval_metric = "rmsle",
    maximize = F,
    nround = 100,early_stopping_rounds = 10,
    verbose = 1
  )
  # required by the package, the output must be a list
  # with at least one element of "Score", the measure to optimize
  # Score must start with capital S
  # For this case, we also report the best num of iteration
  return(
    list(
      Score = -min(xgbcv$evaluation_log$`test_tweedie_nloglik@1.5_mean`),
      nrounds = xgbcv$best_iteration
    )
  )
}
bounds <- list(
  gamma =c(0, 100),
  max_depth = c(4L, 10L), # L means integers
  min_child_weight = c(0.01,4),
  subsample = c(0.7, 0.99)
)
set.seed(626)
time_noparallel <- system.time(
  opt_obj <- bayesOpt(
    FUN = scoring_function,
    bounds = bounds,
    initPoints = 10,
    iters.n =7
  ))
params <- list(
  gamma = getBestPars(opt_obj)[1],
  max_depth = getBestPars(opt_obj)[2],
  min_child_weight = getBestPars(opt_obj)[3],
  subsample = getBestPars(opt_obj)[4]
)
# the numrounds which gives the max Score (auc)
numrounds <- opt_obj$scoreSummary$nrounds[
  which(opt_obj$scoreSummary$Score
        == max(opt_obj$scoreSummary$Score))]


####获得贝叶斯调参params和numrounds


for (wyh in 1:100) {
  set.seed(wyh+52572);tt<-sample(1:nrow(data1_1),round(0.75*nrow(data1_1)))
  dtrain<-data1_1[tt,];dtest<-data1_1[-tt,]
  x_train<-xgb.DMatrix(as.matrix(dtrain[-c(1:3,28,29)]),label=as.matrix(dtrain$h_1))
  setinfo(x_train,"base_margin", dtrain %>% pull(total) %>% log())
  fit_tuned <- xgboost( params = params,
                        data = x_train,
                        eta = 0.005,
                        nfold = 5,
                        booster = "gbtree",
                        objective = "reg:tweedie",
                        #eval_metric = "rmsle",
                        maximize = F,
                        nround = 85,early_stopping_rounds = 10,
                        verbose = 1)
  xxx <- xgb.DMatrix(as.matrix(data8[-c(1:3,28,29)]))
  setinfo(xxx,"base_margin", rep(log(100),nrow(data8) ))
  pred.xgb.tuned <- predict(fit_tuned,xxx) %>% as.data.frame() %>% mutate(data8$dashicode)
  names(pred.xgb.tuned) <- c(str_c('round',wyh),'dashicode')
  if(wyh==1) pred.xgb.tuned0 <- pred.xgb.tuned else pred.xgb.tuned0 <- merge(pred.xgb.tuned0,pred.xgb.tuned,by='dashicode',all.x=T)
  
}
pred.xgb.tuned66 <- apply(pred.xgb.tuned0[,c(2:101)],1,mean,na.rm=T) %>% cbind(data8$dashicode) %>% as.data.frame()
names(pred.xgb.tuned66) <- c('value2','dashicode')

resultp2 <- merge(df_pred,pred.xgb.tuned66,by=c('dashicode'),all.x=T) %>% dplyr::select(1:2,47:50) %>% 
  mutate(ppp=ifelse(value2>80,1,ifelse(value2<20,2,ifelse(is.na(value2),NA,3)))) %>% 
  mutate(type00 = ifelse(type1%in%0:2,type1,ppp))

}
