# Supplementary material for: Distribution dynamics and urbanization-related factors of Hantaan and Seoul virus infections in China between 2001 and 2020: A machine learning modelling analysis
Source: Heliyon. 2024 Oct 29;10(21):e39852. doi: 10.1016/j.heliyon.2024.e39852 (PMC11566693; doi:10.1016/j.heliyon.2024.e39852)
Supplement: Multimedia component 3 [file mmc3.xlsx]

## Sheet: Sheet1
年	period	shicode	HTNV	SEOV
2017-2019	4	3418	8	0
2017-2019	4	4313	6	1
2017-2019	4	4305	0	1
2017-2019	4	4301	6	0
2017-2019	4	2104	0	3
2017-2019	4	2107	0	2
2017-2019	4	2201	0	4
2017-2019	4	5323	0	8
2017-2019	4	5329	0	8
2017-2019	4	5325	0	3
2021	5	3309	0	13
2014-2015	3	3302	0	8
2008-2010	2	3504	0	5
1999	0	4401	0	1
2010	2	6101	1	0
2011-2018	3	3310	21	1
2011	3	1201	0	1
1996-2004	1	3507	0	5
2017	4	2224	0	22
2002-2003	1	2101	1	0
1999-2002	1	3101	24	12
2002	1	6106	0	1
2018	4	3502	0	4
2016-2019	4	3507	1	22
2006	2	2114	0	3
2011	3	3601	0	2
2001	1	2202	3	25
2006	2	2224	0	20
2004-2005	2	4307	1	0
2004-2005	2	4303	0	4
2004-2005	2	4311	0	1
2017	4	4210	21	3
2012-2013	3	4211	0	6
2011	3	2308	3	0
2007	2	3310	0	1
2008	2	3303	0	9
1998-2008	1	1309	0	102
2003-2004	1	1101	0	2
2003-2004	1	1101	0	39
2012-2014	3	6103	20	0
2019	4	4412	9	29
2018-2019	4	5323	0	8
2018-2019	4	5329	0	8
2018-2019	4	5325	0	3
2015-2016	4	3703	1	12
2013	3	3604	0	2
2012-2015	3	3601	23	1
2012-2015	3	3609	4	13
2012	3	3609	1	0
2014	3	3609	1	0
2017-2018	4	4210	11	2
2008-2009	2	3509	5	29
2005-2010	2	3311	3	0
2007-2009	2	4418	0	36
2004-2006	2	3709	0	5
2002-2004	2	1308	0	17
2016	4	6543	0	10
2011	3	2208	0	4
2002-2005	1	1101	0	21
2006	1	1101	0	7
2015	3	3601	3	0
2007	2	3311	4	0
2007	2	3301	0	1
1995	0	6404	2	0
1998	0	5116	4	0
2000	0	4201	4	0
2000	0	4201	0	4
2009	2	4201	1	0
2001	1	4205	1	0
2003	1	4205	1	0
2003	1	4205	0	5
2002	1	4201	0	3
2000	0	4201	0	4
2002	1	4211	0	7
2003	1	4201	0	8
2005	1	4206	0	8
1994	0	3706	0	1
1997	0	3704	0	1
1985	0	3708	0	1
1990	0	3708	0	1
1999	0	3702	0	1
2004	1	3302	0	11
2008	2	3302	0	6
1993	0	1305	0	1
1993	0	1301	0	3
1993	0	1303	0	1
1993	0	1303	0	1
1989	0	5116	7	0
1990	0	5116	7	0
1991	0	5116	5	0
1992	0	5116	3	0
1993	0	5116	11	0
1980	0	6101	2	0
1981	0	4103	0	6
1981	0	1408	0	5
1987	0	5204	0	2
1987	0	5226	2	0
1988	0	5226	0	2
2002	1	5201	1	0
2003	1	5206	1	0
2002	1	5203	1	0
2003	1	5203	1	0
1992	0	1101	0	1
2007	2	5325	1	0
2007	2	5333	1	0
2007	2	5307	2	0
2007	2	5301	1	0
2007	2	5325	7	0
2007	2	5329	1	0
2007	2	5329	0	1
2007	2	5307	0	4
2007	2	5307	0	3
2007	2	5325	0	6
2007	2	5301	0	2
2005-2006	2	5323	0	11
2006	2	5307	0	2
2006	2	5301	0	1
2006	2	5325	6	0
2006	2	5307	6	0
2006	2	5301	6	0
2006-2008	2	4507	0	5
2006-2008	2	4505	0	1
2006	2	4301	0	4
2006	2	4305	0	3
2006	2	4313	1	0
2004-2005	1	4303	0	4
2004-2005	1	4307	1	0
2004-2005	1	4311	0	1
2006	2	3311	3	0
2007	2	3303	0	5
2006	2	3302	0	6
2005-2006	2	2301	4	0
2005-2006	2	2206	1	0
2005-2006	2	2206	0	2
2005	1	2114	0	1
2005	1	2114	0	1
2006	2	2114	0	4
2006	2	2114	0	1
2005	1	2114	0	2
2000-2003	1	4201	0	8
2000-2003	1	4201	0	7
2000-2003	1	4201	4	0
2007	2	3303	0	5
2005	1	1508	0	6
2006	2	1201	0	11
2004-2006	1	1201	0	9
2004-2006	1	1201	1	0
2007-2009	2	4418	0	28
2007-2009	2	4418	0	1
2007-2009	2	4418	0	7
2007	2	4403	0	2
2006-2007	2	2201	4	0
2006-2007	2	2201	0	6
2007	2	2101	2	0
2007	2	2106	3	0
2007	2	2103	1	0
2007	2	2104	1	0
2007	2	2112	2	0
2006	2	2206	1	0
2008	2	2206	2	0
2006	2	2114	0	1
2006	2	2101	0	1
2006	2	2106	1	0
2006	2	2106	0	1
2006	2	2107	0	1
2004-2005	1	5204	10	0
2004	1	3713	0	1
2003-2006	1	1501	0	34
2003-2006	1	1507	4	0
2003-2006	1	1508	0	5
2004-2006	1	1101	0	15
2006-2007	2	2101	0	40
2006-2007	2	2101	1	0
2004	1	3713	0	4
2003-2004	1	3707	0	2
2003	1	3713	0	1
2009-2010	2	6101	88	0
2019-2021	4	6101	81	0
2015-2018	4	6101	149	0
2012-2014	3	6101	105	0
2017-2020	4	3609	90	2
2012	3	6101	3	0
2014-2016	3	6101	69	0
2014	3	6101	45	0
2012-2013	3	6101	23	0
2008-2009	2	6101	167	0
2002-2003	1	6101	40	0
2018-2019	4	6103	50	0
2018-2020	4	6101	85	0
2009-2011	2	6101	121	0
2019-2021	4	6101	6	0
2009-2011	2	6101	99	0
2019-2021	4	6101	66	0
2011-2014	3	6101	81	0
2008-2009	2	6101	112	0
2012	3	6101	68	0
2002-2004	1	3713	8	33
2009-2011	2	6101	76	0
2002-2004	1	6101	47	0
2001	1	1306	0	11
2009-2011	2	4201	5	4
2015-2017	3	6101	52	0
2013-2014	3	6101	45	0
2002-2004	1	6101	77	0
2008	2	6101	33	0
2012-2013	3	6101	66	0
2016-2017	4	2201	41	0
2020	4	6101	48	0
2014-2016	3	6101	74	0
2013-2014	3	5203	8	2
2013-2014	3	5205	2	2
2005	1	1508	0	9
2004-2005	1	2201	63	2
2014-2015	3	6101	38	0
2019-2020	4	5329	0	5
2006	2	4404	0	2
2000	0	6101	6	3
2001	1	4401	1	0
1991-2002	0	4301	10	0
1984-2002	0	3310	319	223
2002-2003	1	1101	0	2
2002-2003	1	1101	0	24
2001	1	4401	0	1
2002-2003	1	5329	0	1
2002-2003	1	5328	0	1
2002-2003	1	5305	0	1
2002-2003	1	5308	0	2
2002-2003	1	5308	0	2
2002-2003	1	5307	0	3
2002-2003	1	5328	0	3
2002-2003	1	5301	0	4
2002-2003	1	5325	0	6
2002	1	4117	0	4
2002	1	4105	0	4
2002	1	4105	0	3
2002	1	4102	0	2
2002	1	4112	0	1
2004	1	3713	0	7
2003	1	3713	0	1
2003	1	3710	0	1
2003-2004	1	3707	0	13
2004	1	3703	0	1
2004	1	3702	0	1
2002	1	2224	2	0
2002	1	2202	2	0
2002	1	2101	1	0
2003-2004	1	1101	0	2
2002-2003	1	1101	0	2
2002	1	2201	0	22
2002	1	2202	0	6
2002	1	2205	0	1
2002	1	2203	0	2
2003	1	5329	0	1
2003	1	5328	0	1
2003	1	5328	0	2
2003	1	5325	0	2
2003	1	5308	0	2
2003	1	5308	0	1
2003	1	5307	0	1
2003	1	5301	0	4
2002	1	2205	0	1
2002	1	2203	0	2
2002	1	2202	0	3
2004	1	1101	0	2
2005	1	4403	0	1
2002	1	2208	0	1
2002	1	2201	0	5
2005	1	1508	0	2
2000-2006	1	2102	0	6
2006	2	4507	0	1
2005	1	3509	0	7
2005	1	3505	0	1
2005	1	3504	0	6
2005	1	3509	0	2
2005	1	1501	0	16
2005	1	1501	0	4
2005	1	1501	0	5
2005	1	1501	0	3
2005	1	1507	6	0
2004-2006	1	2301	4	0
2004-2006	1	3310	2	0
2004-2006	1	1101	0	1
2016	4	6527	0	24
2011	3	6404	4	0
2012	3	6404	6	0
2008	2	6404	1	0
2013	3	6404	4	0
2009	2	6404	1	0
2018	4	6103	1	0
2018	4	6103	1	0
2018	4	6103	1	0
2018	4	6103	2	0
2018	4	6103	1	0
2010	2	6101	1	0
2010	2	6101	222	0
2015	3	5423	0	1
2015	3	5333	0	1
2008	2	5329	1	3
2015	3	5323	0	1
2016	4	5323	0	2
2015	3	3302	0	12
2008	2	4401	0	64
2009	2	4401	0	56
2010	2	4401	0	77
2016	4	4212	0	5
2005-2013	2	1303	0	28
2014	3	3703	0	5
2015	3	3703	0	11
2016	4	3703	1	1
2013	3	3703	0	7
2012	3	3703	6	1
2008-2015	3	2102	0	2
2008-2015	3	2102	0	37
2008-2015	3	2102	0	7
2008-2015	3	2102	0	5
2008-2015	3	2102	0	3
2008-2015	3	2102	0	16
2008-2015	3	2102	0	2
2008-2015	3	2102	0	2
2008-2015	3	2102	0	24
2008-2015	3	2106	0	4
2008-2015	3	2106	0	2
2010	2	2311	2	1
2010	2	2310	6	4
2010	2	2311	2	2
2010	2	2310	4	0
2010	2	2308	1	0
2010-2012	3	3501	0	94
2010-2012	3	3509	0	39
2010-2012	3	3505	0	15
2010	2	3501	0	22
2010	2	3501	0	14
2010	2	3509	0	7
2010	2	3505	0	2
2010	2	3505	0	1
2010	2	3506	0	2
2010	2	3505	0	1
2011	3	1302	0	9
2011	3	1306	0	2
2011	3	1309	0	2
2012	3	2102	0	2
2012	3	2102	0	4
2014	3	3207	0	15
2014	3	3201	3	0
2014	3	3207	0	5
2014-2016	3	4117	0	3
2013-2015	3	6103	12	0
2008	2	3302	0	6
2008	2	3302	2	0
2010	2	3509	5	3
2010	2	3507	0	6
2010	2	3506	0	7
2010	2	3506	0	3
2010	2	3504	0	1
2010	2	3506	0	1
2012	3	3509	0	5
2012	3	3508	0	1
2012	3	3507	0	5
2012	3	3505	0	3
2012	3	3505	0	3
2012	3	3505	0	1
2012	3	3504	0	1
2013	3	3509	0	14
2013	3	3507	1	27
2013	3	3507	0	2
2013	3	3506	0	2
2013	3	3505	0	10
2013	3	3505	0	6
2013	3	3504	0	3
2013	3	3504	0	1
2016-2018	4	3509	2	7
2016-2018	4	3507	2	16
2016-2018	4	3507	0	3
2016-2018	4	3505	0	6
2016-2018	4	3505	0	2
2016-2018	4	3509	0	4
2016-2018	4	3509	0	1
2016-2018	4	3507	0	1
2016-2018	4	3507	0	3
2016-2018	4	3503	0	1
2008	2	2206	2	0
2014	3	4414	0	1
2014	3	4408	0	1
2014	3	4419	0	1
2014	3	4420	0	5
2014	3	4406	0	1
2014	3	4406	0	1
2014	3	4417	0	1
2014	3	4401	0	3
2014	3	4409	0	2
2014	3	4407	0	7
2011	3	4503	0	12
2016	4	4401	0	20
2008	2	2102	0	4
2012	3	1302	0	10
2012	3	1303	0	4
2012	3	1303	0	4
2012	3	1303	0	6
2012	3	1303	0	4
2012	3	1303	0	4
2012	3	1308	0	2
2012	3	1306	0	1
2012	3	1306	0	1
2015	3	1301	0	5
2015	3	1304	0	6
2015	3	1306	0	2
2015	3	1302	0	13
2015	3	1308	0	8
2015	3	1309	0	1
2017-2020	4	4210	47	19
2009-2011	2	4201	1	2
2012	3	4190	2	0
2010	2	2202	0	2
2010	2	2202	0	1
2010	2	2202	0	1
2009-2011	2	2208	0	2
2009-2011	2	2203	0	8
2013	3	2208	0	3
2010	2	2205	0	4
2018	4	3208	0	2
2015	3	3601	1	0
2011	3	3609	3	0
2011	3	3601	1	0
2011	3	3609	0	1
2011	3	3601	0	2
2011	3	2107	0	3
2008	2	2107	0	2
2009	2	2107	0	1
2010	2	2107	0	1
2012	3	2107	0	2
2013	3	2107	0	2
2011	3	3505	0	6
2010	2	2101	0	3
2010	2	2103	0	2
2010	2	2105	0	3
2010	2	2106	0	2
2010	2	2107	0	2
2010	2	2114	0	2
2010	2	2112	0	1
2011	3	3601	0	16
2011	3	3601	0	1
2011	3	3601	0	1
2013	3	4401	0	14
2016	4	1303	0	1
2016	4	4418	0	9
2018	4	2305	0	4
2014	3	3711	0	13
2015	3	6110	5	1
2008	2	4201	0	7
2009-2013	3	4206	3	0
2011	3	3505	0	3
2010	2	6501	0	11
2009	2	2206	4	0
2014	3	2201	0	3
2011	3	2201	0	1
2008-2011	2	3311	3	0
2008-2011	2	3311	1	0
2008-2011	2	3310	2	0
2010	2	3311	9	0
2011-2018	3	3310	30	1
2010	2	2224	0	1
2009-2011	2	2224	23	0
2008	2	1507	2	0
2009	2	6101	17	0
2017	3	4420	0	2
2011	3	3509	1	4
2012	3	3509	0	5
2013	3	3509	0	4
2014	3	3509	0	4
2015	3	3509	0	6
2014-2015	3	4211	0	8
2014-2015	3	4206	0	16
2014-2015	3	4201	0	10
2014-2015	3	4201	0	7
2009-2011	2	4201	5	4
2013-2014	3	3708	0	3
2015	3	3707	0	1
2014-2015	3	3707	0	2
2013-2014	3	3706	2	1
2013	3	3705	0	1
2012-2015	3	3703	2	3
2013-2014	3	3703	1	1
2015	3	3703	0	1
2015	3	3702	1	1
2013-2015	3	3702	2	4
2012	3	2308	3	0
2014	3	1529	3	0
2013-2016	3	4403	0	28
2009	2	4201	1	0
2018	4	2310	0	1
2014	3	2308	0	4
2014	3	2301	1	3
2014	3	2310	0	4
2014	3	2310	1	1
2014	3	2308	3	1
2014	3	2310	0	5
2014	3	2303	1	0
2014	3	2303	1	0
2014	3	2307	1	0
2014	3	2305	2	0
2010	2	6501	0	2
2008-2010	2	3311	15	0
2014-2018	4	4401	0	5
2014-2018	4	4409	0	1
2014-2018	4	3502	0	1
2014-2018	4	4309	0	1
2014-2018	4	5326	0	1
2016	4	4690	0	2
2017	4	4601	0	1
2017	4	4690	0	2
2018	4	4603	0	2
2012	3	3702	15	15
2017-2108	4	6103	6	0
2013-2014	3	2308	8	0
2018-2019	4	4401	0	28
2011	3	6101	3	0
2008	2	2311	2	0
2008	2	2303	2	0
2008	2	2310	7	0
2008	2	2224	1	0
2008	2	2206	3	0
2008	2	6101	5	0
2008	2	4117	0	2
2008	2	1101	0	2
2008	2	5325	8	7
2009	2	2105	1	0
2009	2	2107	0	1
2009	2	2303	2	0
2009	2	2310	3	0
2009	2	3702	0	1
2009	2	3713	0	1
2009	2	2224	4	1
2009	2	2201	10	6
2009	2	2202	2	0
2009	2	1101	0	16
2009	2	5325	6	2
2009	2	2107	0	2
2009	2	2106	1	0
2009	2	2101	0	3
2009	2	2311	1	0
2009	2	2206	0	42
2009	2	3310	3	3
2010	2	2105	0	1
2010	2	2106	0	3
2010	2	2107	0	2
2010	2	2311	1	0
2010	2	2302	13	0
2010	2	2303	7	1
2010	2	2310	8	0
2010	2	6101	8	0
2010	2	6103	4	0
2010	2	3310	2	0
2010	2	2101	0	17
2010	2	2105	0	1
2010	2	2106	0	4
2010	2	2107	0	2
2010	2	2103	0	2
2010	2	2303	3	0
2010	2	2310	2	0
2010	2	2224	0	1
2010	2	2201	0	1
2010	2	2202	0	9
2010	2	2206	1	0
2010	2	3310	1	0
2010	2	1101	4	0
2010	2	1201	0	1
2010	2	5325	0	2
2011	3	2101	0	2
2011	3	2105	1	3
2011	3	2106	2	4
2011	3	2103	0	1
2011	3	2311	10	0
2011	3	2302	9	0
2011	3	2303	4	0
2011	3	2310	1	0
2011	3	3702	7	0
2011	3	6101	6	0
2011	3	6103	5	0
2011	3	2101	0	8
2011	3	2107	0	1
2011	3	2103	0	4
2011	3	2311	1	0
2011	3	2303	6	0
2011	3	2310	2	0
2011	3	1302	0	8
2011	3	2206	9	3
2011	3	2202	0	4
2011	3	6101	10	0
2011	3	6103	12	0
2011	3	3310	3	0
2011	3	1201	0	2
2011	3	1101	0	2
2011	3	6404	2	0
2012	3	2101	31	16
2012	3	1302	0	6
2012	3	2206	0	2
2012	3	3310	4	0
2012	3	1302	0	12
2012	3	2224	1	0
2012	3	2201	0	1
2012	3	6103	40	0
2012	3	3310	18	0
2012	3	1101	16	4
2012	3	6404	2	0
2013	3	2105	2	1
2013	3	2106	4	0
2013	3	2107	0	6
2013	3	2311	6	0
2013	3	2302	2	0
2013	3	1302	0	10
2013	3	6101	15	0
2013	3	6103	15	0
2013	3	2101	0	2
2013	3	2105	0	3
2013	3	2106	0	4
2013	3	2103	0	3
2013	3	2311	2	0
2013	3	2302	4	0
2013	3	2303	9	4
2013	3	2310	5	4
2013	3	3702	3	4
2013	3	1302	0	2
2013	3	2201	0	1
2013	3	6103	13	0
2013	3	3310	13	0
2013	3	1101	0	11
2013	3	6404	3	0
2013	3	5203	2	0
2014	3	2101	0	3
2014	3	2105	5	3
2014	3	2106	10	0
2014	3	2107	0	15
2014	3	2103	7	13
2014	3	2311	5	0
2014	3	2302	1	0
2014	3	1302	0	10
2014	3	2202	0	6
2014	3	6101	2	0
2014	3	2107	0	4
2014	3	2302	1	0
2014	3	2310	3	0
2014	3	3708	0	10
2014	3	3702	5	7
2014	3	3707	0	11
2014	3	3713	0	2
2014	3	1302	0	4
2014	3	1301	0	1
2014	3	1306	0	1
2014	3	2224	0	18
2014	3	2202	0	20
2014	3	2206	1	0
2014	3	2201	0	38
2014	3	6101	11	0
2014	3	6103	2	0
2014	3	1507	25	0
2014	3	4117	0	3
2014	3	1101	0	12
2015	3	2311	13	0
2015	3	2302	10	0
2015	3	2303	2	0
2015	3	2310	1	1
2015	3	1302	0	8
2015	3	2107	0	3
2015	3	2303	1	0
2015	3	1302	0	4
2015	3	3702	0	1
2015	3	3707	0	2
2015	3	2202	0	13
2015	3	2201	0	18
2015	3	6103	6	0
2015	3	1507	14	0
2015	3	3609	9	6
2015	3	5203	5	3
2015	3	1409	0	7
2015	3	6404	3	0
2016	4	2101	0	1
2016	4	2105	2	2
2016	4	2106	12	0
2016	4	2103	1	4
2016	4	2311	2	0
2016	4	2302	3	0
2016	4	2303	2	0
2016	4	2310	0	1
2016	4	1302	0	3
2016	4	1308	0	1
2016	4	2101	11	3
2016	4	2105	3	1
2016	4	2106	0	3
2016	4	2107	2	0
2016	4	2103	0	7
2016	4	3708	0	20
2016	4	3702	2	0
2016	4	3713	4	0
2016	4	1304	0	1
2016	4	1308	0	2
2016	4	2224	2	1
2016	4	2206	1	0
2016	4	2202	0	3
2016	4	2201	1	5
2016	4	6101	3	0
2016	4	6103	2	0
2016	4	1507	28	0
2016	4	5203	0	2
2016	4	1409	0	9
2016	4	6208	1	0
2016	4	6404	4	0
2017	4	2101	0	5
2017	4	2106	6	0
2017	4	2103	1	2
2017	4	2311	18	0
2017	4	2302	9	11
2017	4	2303	8	0
2017	4	2310	4	1
2017	4	1302	0	1
2017	4	2101	0	10
2017	4	2106	0	1
2017	4	2107	0	2
2017	4	2103	0	2
2017	4	2311	1	0
2017	4	2302	4	0
2017	4	2303	1	4
2017	4	2310	6	3
2017	4	1308	0	8
2017	4	6101	19	0
2017	4	6103	2	0
2017	4	1507	27	0
2017	4	1528	11	0
2017	4	4117	0	2
2017	4	4208	1	0
2017	4	1201	0	5
2017	4	1101	0	3
2017	4	6404	3	0
2018	4	2101	2	1
2018	4	2105	1	0
2018	4	2106	4	0
2018	4	2103	0	2
2018	4	2311	11	0
2018	4	2302	7	1
2018	4	2303	11	0
2018	4	2310	7	1
2018	4	1308	0	1
2018	4	2101	0	7
2018	4	2105	0	1
2018	4	2311	1	0
2018	4	2302	0	3
2018	4	2303	1	3
2018	4	2310	2	0
2018	4	1308	0	7
2018	4	2224	2	1
2018	4	2206	0	1
2018	4	2201	1	5
2018	4	2202	0	2
2018	4	6101	21	0
2018	4	6103	8	0
2018	4	1507	28	0
2018	4	3609	0	5
2018	4	6404	1	0
2019	4	2101	2	0
2019	4	2106	17	0
2019	4	2103	0	1
2019	4	2311	8	0
2019	4	2302	5	4
2019	4	2303	11	0
2019	4	2310	5	0
2019	4	1302	0	2
2019	4	3310	29	0
2019	4	5134	0	51
2019	4	2101	0	14
2019	4	2107	0	3
2019	4	1308	0	8
2019	4	2224	4	2
2019	4	2206	7	0
2019	4	2201	5	7
2019	4	3310	7	0
2019	4	4301	0	1
2020	4	2106	1	0
2020	4	2103	1	0
2020	4	2311	3	1
2020	4	2302	8	2
2020	4	2303	4	3
2020	4	2310	1	0
2020	4	2101	0	10
2020	4	2106	0	2
2020	4	2103	0	3
2020	4	1302	0	4
2020	4	1308	0	10
2020	4	6101	13	0
2020	4	1507	0	9
2020	4	4117	0	3
2020	4	4301	0	3
2009	2	2101	0	4
2009	2	2103	0	1
2009	2	2104	0	16
2009	2	2105	0	1
2009	2	2106	0	13
2009	2	2107	0	2
2009	2	2112	0	15
2009	2	2114	0	8
2009	2	2201	0	1
2009	2	2205	0	1
2009	2	2302	2	0
2009	2	2311	0	31
2009	2	3701	3	3
2009	2	3708	0	3
2009	2	3713	0	18
2009	2	3717	30	104
2009	2	4401	0	2
2009	2	6101	4	37
2010	2	1101	0	152
2010	2	1201	0	7
2010	2	1507	0	1
2010	2	2101	0	20
2010	2	2103	0	2
2010	2	2104	0	27
2010	2	2105	0	14
2010	2	2106	1	21
2010	2	2108	0	2
2010	2	2110	0	1
2010	2	2111	0	2
2010	2	2112	2	26
2010	2	2114	0	5
2010	2	2201	0	13
2010	2	2202	0	29
2010	2	2203	0	5
2010	2	2204	0	1
2010	2	2205	0	12
2010	2	2206	0	10
2010	2	2207	0	4
2010	2	2208	0	4
2010	2	2224	13	1
2010	2	2301	0	66
2010	2	2302	1	3
2010	2	2303	6	16
2010	2	2305	3	0
2010	2	2307	0	8
2010	2	2308	0	21
2010	2	2309	0	4
2010	2	2310	6	41
2010	2	2311	1	9
2010	2	2312	0	2
2010	2	2327	0	1
2010	2	3201	0	1
2010	2	3401	0	27
2010	2	3501	0	2
2010	2	3701	0	3
2010	2	3704	0	1
2010	2	3706	0	1
2010	2	3711	0	1
2010	2	3713	0	22
2010	2	3715	0	1
2010	2	3717	0	1
2010	2	4104	0	1
2010	2	4110	0	104
2010	2	4401	0	22
2010	2	4403	0	90
2010	2	6301	0	5
2010	2	6321	0	1
2010	2	6327	0	1
2011	3	1101	0	1
2011	3	1509	0	1
2011	3	2101	0	14
2011	3	2103	0	2
2011	3	2104	0	7
2011	3	2105	0	3
2011	3	2106	0	45
2011	3	2107	0	27
2011	3	2108	0	1
2011	3	2109	0	1
2011	3	2112	2	29
2011	3	2113	0	1
2011	3	2114	0	22
2011	3	2201	0	13
2011	3	2202	0	22
2011	3	2206	0	8
2011	3	2224	0	8
2011	3	2302	10	11
2011	3	2303	4	12
2011	3	2305	0	6
2011	3	2307	4	2
2011	3	2308	1	10
2011	3	2310	1	9
2011	3	2311	9	20
2011	3	3301	0	1
2011	3	3415	0	1
2011	3	4110	0	4
2011	3	6101	26	2
2011	3	6104	9	0
2011	3	6105	4	0
2011	3	6106	1	0
2011	3	6109	1	0
2011	3	6110	1	0
2011	3	6209	1	0
2012	3	2101	2	8
2012	3	2104	1	2
2012	3	2106	3	1
2012	3	2107	0	9
2012	3	2108	1	0
2012	3	2110	1	0
2012	3	2112	7	12
2012	3	2114	0	3
2012	3	2208	0	1
2012	3	2301	6	1
2012	3	2307	1	0
2013	3	2104	4	0
2013	3	2105	0	1
2013	3	2106	1	1
2013	3	2107	0	3
2013	3	2112	1	7
2013	3	2114	0	3
2013	3	2301	0	1
2013	3	2312	1	0
2013	3	3412	0	1
2013	3	4401	1	0
2014	3	2101	0	1
2014	3	2103	0	1
2014	3	2104	2	0
2014	3	2105	0	1
2014	3	2107	0	12
2014	3	2112	3	6
2014	3	2114	1	4
2014	3	2309	0	1
2014	3	2312	1	0
2015	3	2101	1	0
2015	3	2102	1	1
2015	3	2104	1	4
2015	3	2107	0	6
2015	3	2108	0	1
2015	3	2112	0	4
2015	3	2114	2	3
2015	3	2301	6	1
2015	3	2302	3	0
2015	3	2303	1	0
2015	3	2311	1	0
2015	3	2312	4	3
2015	3	3413	1	0
2016	4	2301	2	1
2016	4	2303	0	1
2016	4	2306	1	0
2016	4	2307	0	1
2016	4	2312	1	0
2018	4	2101	0	1
2018	4	2102	0	2
2018	4	2103	3	4
2018	4	2104	4	1
2018	4	2105	0	2
2018	4	2106	1	0
2018	4	2107	0	13
2018	4	2108	0	5
2018	4	2111	0	3
2018	4	2112	4	7
2018	4	2113	0	9
2018	4	2114	0	31
2018	4	2301	18	5
2018	4	2303	0	1
2018	4	2306	0	1
2018	4	2307	2	0
2018	4	2312	2	0
2018	4	4401	0	1
2019	4	2101	0	1
2019	4	2102	0	6
2019	4	2103	5	2
2019	4	2104	2	0
2019	4	2105	2	0
2019	4	2106	1	0
2019	4	2107	0	1
2019	4	2108	1	2
2019	4	2111	0	1
2019	4	2112	2	3
2019	4	2113	0	8
2019	4	2114	0	24
2019	4	2208	0	5
2019	4	2301	4	7
2019	4	2302	0	1
2019	4	2305	0	1
2019	4	2306	0	4
2019	4	2308	0	1
2019	4	2311	2	0
2019	4	2312	2	9
2020	4	2102	1	1
2020	4	2104	11	0
2020	4	2112	0	1
2020	4	2113	0	7
2020	4	2114	0	6
2020	4	2208	0	1
2020	4	2301	5	1
2020	4	2302	1	0
2020	4	2312	3	0
2020	4	3411	0	1
